# Supplementary material for: Expression Analysis of Circulating miR-21, miR-34a and miR-122 and Redox Status Markers in Metabolic Dysfunction-Associated Steatotic Liver Disease Patients with and Without Type 2 Diabetes
Source: Int J Mol Sci. 2025 Mar 7;26(6):2392. doi: 10.3390/ijms26062392 (PMC11942408; doi:10.3390/ijms26062392)
Supplement: Supplementary file 1 [file ijms-26-02392-s001.zip]

Archive with 1 entries (1 files):
- ijms-3453211-supplementary.pdf
